# Supplementary material for: Swimming downstream: statistical analysis of differential transcript usage following Salmon quantification
Source: F1000Res. 2018 Oct 1;7:952. Originally published 2018 Jun 27. [Version 3] doi: 10.12688/f1000research.15398.3 (PMC6178912; doi:10.12688/f1000research.15398.3)
Supplement: Supplementary file 1 [file f1000research-7-17982-s0000.tgz]

Archive with 1 entries (1 files):
- b2116dd5-e022-46f9-89a5-abc1504d20c5_supp_file_1_new.pdf
